# Supplementary material for: Understanding health literacy within the nexus of environmental, planetary, and one health: Mapping the evidence via bibliometric content analysis
Source: J Clim Chang Health. 2026 Jun 26;30:100700. doi: 10.1016/j.joclim.2026.100700 (PMC13319369; doi:10.1016/j.joclim.2026.100700)
Supplement: Supplementary file 5 [file mmc5.xlsx]

## Sheet: Tabelle1
Thesaurus terms used for standardization in VOSviewer
Label	Replace by	Reason
animal	animal health	combining / group
animals	animal health	combining / group
biodiversity loss	biodiversity	synonym/grammar
Climate Change and Health Literacy	climate and health Literacy	combining / group
climate specific health literacy	climate and health Literacy	combining / group
climate literacy	climate and health Literacy	combining / group
climate health literacy	climate and health Literacy	combining / group
CCL	climate and health Literacy	abbreviation
CCHL	climate and health Literacy	abbreviation
cooperation	collaboration	synonym/grammar
partnership	collaboration	synonym/grammar
collaborative	collaboration	synonym/grammar
communicate	communication	synonym/grammar
communicating	communication	synonym/grammar
competence	competency	synonym/grammar
competences	competency	synonym/grammar
competencies	competency	synonym/grammar
wicked problems	complexity	combining / group
interconnected	complexity	combining / group
complex challenge	complexity	synonym/grammar
complex	complexity	synonym/grammar
curriculum development	curricula	synonym/grammar
curricula development	curricula	synonym/grammar
curricular	curricula	synonym/grammar
curriculum	curricula	synonym/grammar
curriculum design	curricula	synonym/grammar
determinant	determinants	synonym/grammar
school	education	combining / group
educator	education	synonym/grammar
educators	education	synonym/grammar
environmental degradation	environmental changes	combining / group
degrading environment	environmental changes	combining / group
environmental challenges	environmental changes	combining / group
environmental challenge	environmental changes	combining / group
extreme weather event	environmental changes	combining / group
extreme weather events	environmental changes	combining / group
ecological crisis	environmental changes	combining / group
environmental issue	environmental changes	combining / group
environmental change	environmental changes	synonym/grammar
ecological changes	environmental changes	combining / group
EHL	Environmental Health Literacy	abbreviation
climate justice	environmental justice	combining / group
environmental exposures	environmental risk	synonym/grammar
environmental exposure	environmental risk	combining / group
environmental risks	environmental risk	combining / group
environmental risk	environmental risk	combining / group
nutritional literacy	Food Literacy	synonym/grammar
nutrition literacy	Food Literacy	synonym/grammar
food safety	food security	synonym/grammar
inequalities	health equity	combining / group
equity	health equity	synonym/grammar
injustice	health equity	combining / group
health disparity	health equity	combining / group
health disparities	health equity	combining / group
health problems	health issues	synonym/grammar
health problem	health issues	synonym/grammar
health impact	health issues	combining / group
health impacts	health issues	combining / group
health effect	health issues	combining / group
health effects	health issues	combining / group
health risk	health issues	combining / group
health risks	health issues	combining / group
health challenge	health issues	synonym/grammar
disease	health issues	combining / group
diseases	health issues	synonym/grammar
health issue	health issues	synonym/grammar
illnesses	health issues	combining / group
illness	health issues	combining / group
medical students	health profession education	combining / group
medical education	health profession education	combining / group
medical training	health profession education	combining / group
nursing students	health profession education	combining / group
nursing programs	health profession education	combining / group
nursing programmes	health profession education	combining / group
medical student	health profession education	combining / group
medical school	health profession education	combining / group
nursing curricula	health profession education	combining / group
nurses education	health profession education	combining / group
nurse educator	health profession education	combining / group
health professional education	health profession education	combining / group
professional training	health profession education	combining / group
healthcare profession	health professionals	synonym/grammar
healthcare providers	health professionals	synonym/grammar
health profession	health professionals	synonym/grammar
healthcare professional	health professionals	synonym/grammar
healthcare professionals	health professionals	synonym/grammar
practitioner	health professionals	combining / group
health professional	health professionals	synonym/grammar
health promotion action	health promotion	synonym/grammar
health promoting	health promotion	synonym/grammar
promoting health	health promotion	synonym/grammar
health-protective actions	health promotion	combining / group
health care	healthcare sector	synonym/grammar
health sector	healthcare sector	synonym/grammar
healthcare system	healthcare sector	synonym/grammar
health system	healthcare sector	synonym/grammar
healthcare	healthcare sector	synonym/grammar
healthcare delivery	healthcare sector	synonym/grammar
infectious disease	infectious diseases	synonym/grammar
vector	infectious diseases	combining / group
vector-borne	infectious diseases	combining / group
multiple discipline	interdisciplinary	synonym/grammar
multi-disciplinary	interdisciplinary	synonym/grammar
cross-disciplinary	interdisciplinary	synonym/grammar
cross-disciplines	interdisciplinary	synonym/grammar
cross-sector	interdisciplinary	synonym/grammar
interprofessional	interdisciplinary	synonym/grammar
interprofessional education	interdisciplinary education	combining / group
resident	medical doctors	combining / group
residents	medical doctors	combining / group
doctor	medical doctors	combining / group
doctors	medical doctors	combining / group
physician	medical doctors	combining / group
physicians	medical doctors	combining / group
ecosystem	natural systems	combining / group
nature	natural systems	combining / group
natural system	natural systems	combining / group
natural environment	natural systems	combining / group
ecology	natural systems	combining / group
ecosystems	natural systems	synonym/grammar
nursing student	nursing	synonym/grammar
nursing profession	nursing	synonym/grammar
nurse	nursing	synonym/grammar
nurses	nursing	synonym/grammar
nutritional	nutrition	synonym/grammar
food consumption	nutrition	synonym/grammar
food	nutrition	synonym/grammar
cooking	nutrition	combining / group
OH	One Health	abbreviation
counseling	patient education	combining / group
health communication	patient education	combining / group
medical advice	patient education	combining / group
patient communication	patient education	combining / group
PH	Planetary Health	abbreviation
planetary health education phe	Planetary Health Education	abbreviation
PHE	Planetary Health Education	abbreviation
policy	policymaking	synonym/grammar
policymakers	policymaking	synonym/grammar
policies	policymaking	synonym/grammar
environmental contamination	pollution	combining / group
industrial contaminants	pollution	combining / group
contamination	pollution	combining / group
contaminated	pollution	combining / group
resilient	resilience	synonym/grammar
responsible	responsibility	synonym/grammar
responsibilities	responsibility	synonym/grammar
trainees	students	synonym/grammar
trainee	students	synonym/grammar
undergraduate	students	synonym/grammar
student	students	synonym/grammar
ecological sustainability	sustainability	synonym/grammar
environmental sustainability	sustainability	synonym/grammar
sustainable	sustainability	synonym/grammar
green	sustainability	combining / group
sdg	sustainable development goals	abbreviation
sustainable development	sustainable development goals	synonym/grammar
sustainable development goal	sustainable development goals	synonym/grammar
sdgs	sustainable development goals	abbreviation
sustainable healthsystem	sustainable healthcare	synonym/grammar
sustainable health system	sustainable healthcare	synonym/grammar
systemthinking	system thinking	synonym/grammar
systems thinking	system thinking	synonym/grammar
teacher	teaching	synonym/grammar
toxin	toxic substances	synonym/grammar
toxic	toxic substances	synonym/grammar
toxins	toxic substances	synonym/grammar
chemicals	toxic substances	combining / group
chemical	toxic substances	combining / group
PFAS	toxic substances	combining / group
radon	toxic substances	combining / group
asbest	toxic substances	combining / group
EDCs	toxic substances	combining / group
classes	training	combining / group
course	training	combining / group
courses	training	combining / group
programme	training	combining / group
educational interventions	training	combining / group
program	training	combining / group
transition	transformation	synonym/grammar
transformative	transformation	synonym/grammar
veterinary services	veterinary medicine	synonym/grammar
veterinary service	veterinary medicine	synonym/grammar
veterinary	veterinary medicine	synonym/grammar
veterinarian	veterinary medicine	synonym/grammar
contaminated well water	water contamination	synonym/grammar
issues of water	water contamination	combining / group
water contaminated	water contamination	synonym/grammar
water quality	water contamination	combining / group
stagnant water	water contamination	combining / group
water pollution	water contamination	synonym/grammar
water pollutants	water contamination	synonym/grammar
addition		methodological term
adult		methodological term
age		methodological term
aim		methodological term
analysis		methodological term
approach		methodological term
area		methodological term
article		methodological term
aspect		methodological term
assessment		methodological term
author		methodological term
background		methodological term
baseline		methodological term
building		methodological term
call		methodological term
care		methodological term
case		methodological term
case study		methodological term
category		methodological term
cause		methodological term
cfa		methodological term
characteristic		methodological term
component		methodological term
conclusion		methodological term
confirmatory factor analysis		methodological term
connection		methodological term
content validity		methodological term
contribution		methodological term
correlation		methodological term
country		methodological term
cronbach		methodological term
cross		methodological term
cross sectional study		methodological term
cross sectional survey		methodological term
current study		methodological term
data		methodological term
database		methodological term
decade		methodological term
definition		methodological term
depth		methodological term
design		methodological term
design methodology approach		methodological term
dimension		methodological term
discipline		methodological term
discussion		methodological term
domain		methodological term
efa		methodological term
effect		methodological term
effort		methodological term
element		methodological term
era		methodological term
ethic		methodological term
ethical		methodological term
ethics		methodological term
evaluation		methodological term
evidence		methodological term
example		methodological term
exploratory study		methodological term
extent		methodological term
factor		methodological term
female		methodological term
field		methodological term
finding		methodological term
focus		methodological term
focus group		methodological term
further research		methodological term
gender		methodological term
germany		methodological term
goal		methodological term
google		methodological term
google scholar		methodological term
group		methodological term
health program		methodological term
human		methodological term
idea		methodological term
influence		methodological term
influencing		methodological term
initiative		methodological term
insight		methodological term
instrument		methodological term
interest		methodological term
interview		methodological term
introduction		methodological term
issue		methodological term
item		methodological term
january		methodological term
level		methodological term
levels		methodological term
literature		methodological term
literature review		methodological term
majority		methodological term
male		methodological term
material		methodological term
measure		methodological term
mechanism		methodological term
medline		methodological term
member		methodological term
method		methodological term
methodology		methodological term
mixed method		methodological term
model		methodological term
number		methodological term
objective		methodological term
order		methodological term
organization		methodological term
originality value		methodological term
paper		methodological term
participant		methodological term
participation		methodological term
patient		methodological term
peer		methodological term
person		methodological term
population		methodological term
prevalence		methodological term
problem		methodological term
problems		methodological term
process		methodological term
project		methodological term
public		methodological term
pubmed		methodological term
purpose		methodological term
qualitative analysis		methodological term
qualitative study		methodological term
quality		methodological term
quantitative analysis		methodological term
question		methodological term
questionnaire		methodological term
range		methodological term
recent year		methodological term
recommendation		methodological term
report		methodological term
research		methodological term
research question		methodological term
researcher		methodological term
respondent		methodological term
response		methodological term
responses		methodological term
result		methodological term
review		methodological term
scale		methodological term
science		methodological term
scientist		methodological term
scope		methodological term
scoping review		methodological term
score		methodological term
sector		methodological term
set		methodological term
study		methodological term
success		methodological term
survey		methodological term
synthesis		methodological term
systematic review		methodological term
term		methodological term
test		methodological term
theme		methodological term
theory		methodological term
time		methodological term
tool		methodological term
topic		methodological term
total		methodological term
type		methodological term
use		methodological term
validation		methodological term
validity		methodological term
value		methodological term
way		methodological term
year		methodological term
ability		too generic
access		too generic
account		too generic
action		too generic
application		too generic
association		too generic
australia		too generic
barrier		too generic
barriers		too generic
behaviour		too generic
canada		too generic
capacity		too generic
change		too generic
child		too generic
children		too generic
climate		too generic
community		too generic
concern		too generic
content		too generic
decision		too generic
degree		too generic
development		too generic
difference		too generic
economy		too generic
experience		too generic
expert		too generic
faculty		too generic
future		too generic
gap		too generic
graduate		too generic
health competency		too generic
human health		too generic
identification		too generic
impact		too generic
importance		too generic
improvement		too generic
individual		too generic
information		too generic
institution		too generic
integration		too generic
intervention		too generic
lack		too generic
law		too generic
learning		too generic
light		too generic
line		too generic
mandate		too generic
meaning		too generic
medicine		too generic
perception		too generic
perspectives		too generic
planning		too generic
point		too generic
professional		too generic
relationship		too generic
relationships		too generic
relevance		too generic
resource		too generic
risk		too generic
role		too generic
sense		too generic
society		too generic
solution		too generic
solutions		too generic
stakeholder		too generic
strategy		too generic
subject		too generic
system		too generic
third		too generic
university		too generic
water		too generic
wide range		too generic
work		too generic
world		too generic
