# Supplementary material for: Understanding health literacy within the nexus of environmental, planetary, and one health: Mapping the evidence via bibliometric content analysis
Source: J Clim Chang Health. 2026 Jun 26;30:100700. doi: 10.1016/j.joclim.2026.100700 (PMC13319369; doi:10.1016/j.joclim.2026.100700)
Supplement: Supplementary file 6 [file mmc6.xlsx]

## Sheet: Tabelle1
Distribution of research outputs by first- and co-author affiliations in high-income, and low- and middle-income countries (absolute and %)
	First-Authorships	Co-Authorships
High-Income Country	112 (83%)	206 (93%)
Low- and Middle-Income Countries	23 (17%)	16 (7%)
