# Supplementary material for: Understanding health literacy within the nexus of environmental, planetary, and one health: Mapping the evidence via bibliometric content analysis
Source: J Clim Chang Health. 2026 Jun 26;30:100700. doi: 10.1016/j.joclim.2026.100700 (PMC13319369; doi:10.1016/j.joclim.2026.100700)
Supplement: Supplementary file 7 [file mmc7.xlsx]

## Sheet: Tabelle1
1996	1
1997	0
1998	0
1999	0
2000	0
2001	0
2002	1
2003	0
2004	0
2005	0
2006	0
2007	1
2008	0
2009	1
2010	2
2011	0
2012	2
2013	3
2014	0
2015	2
2016	5
2017	4
2018	5
2019	7
2020	8
2021	12
2022	22
2023	15
2024	38
2025	6	*
*incomplete year (only first two months included in analysis)
